# Supplementary material for: Hexosamine biosynthetic pathway and O-GlcNAc-processing enzymes regulate daily rhythms in protein O-GlcNAcylation
Source: Nat Commun. 2021 Jul 7;12:4173. doi: 10.1038/s41467-021-24301-7 (PMC8263742; doi:10.1038/s41467-021-24301-7)
Supplement: Supplementary file 10 — Source Data file [file 41467_2021_24301_MOESM10_ESM.zip]

Archive with 3 entries (2 files):
- Supplementary Data 4_Source Data.xlsx
- __MACOSX/
- __MACOSX/._Supplementary Data 4_Source Data.xlsx
