# Supplementary material for: Hexosamine biosynthetic pathway and O-GlcNAc-processing enzymes regulate daily rhythms in protein O-GlcNAcylation
Source: Nat Commun. 2021 Jul 7;12:4173. doi: 10.1038/s41467-021-24301-7 (PMC8263742; doi:10.1038/s41467-021-24301-7)
Supplement: Supplementary file 10 — Source Data file [file 41467_2021_24301_MOESM10_ESM.zip › Supplementary Data 4_Source Data.xlsx]

## Sheet: Fig. 1
Fig. 1b
Quantification of western blots: After excluding the non-specific bands, O-GlcNAcylation signals were normalized to total protein amount.
Biological replicates = 4
Genotype	Treatment	Tissue	Time points	Exp.1	Exp.2	Exp.3	Exp.4		Average	SEM
w1118 (WT)	ad libitum	Body	ZT4	1	0.790899	0.769347	1		0.890061	0.0636254
			ZT10	0.953356	0.353041	0.754895	0.477664		0.634739	0.135395
			ZT16	0.313445	0.599027	0.712642	0.529659		0.538694	0.0840223
			ZT22	0.53694	1	1	0.729395		0.816584	0.112948

## Sheet: Fig. 2
Fig. 2a
Feeding activity measured by CAFÉ assay: Data were scaled to the time point with highest feeding amount.
Biological replicates = 3
Genotype	Treatment	Day number	Time points	Exp. 1	Exp. 2	Exp. 3		Average	SEM
w1118 (WT)	ad libitum	Day1	ZT4-6	0.607843	1	0.456311		0.688051	0.161992
			ZT10-12	0.690196	0.39403	0.242718		0.442315	0.131412
			ZT16-18	0.392157	0.164179	0.378641		0.311659	0.0738431
			ZT22-24	1	0.776119	1		0.925373	0.0746269
		Day2	ZT4-6	0.659091	0.924	1		0.86103	0.103326
			ZT10-12	0.05	0.506	0.632479		0.39616	0.176889
			ZT16-18	0.704545	0.84	0.13209		0.558879	0.216947
			ZT22-24	1	1	0.831391		0.943797	0.0562031
Fig. 2b
The percentage of cycling vs non-cycling compounds (compounds with RAIN test p value smaller than 0.05 are considered as cycling compounds)
Biological replicates = 5 or 6
Genotype: w1118 (WT)
Treatment: ad libitum
Total number of compounds	573
	Number of cycling compounds		Numbers of non-cycling compounds
RAIN	p<0.05		p>0.05
Body	533		40
Head	73		500
	Percentage of cycling compounds		Percentage of non-cycling compounds
Body	0.930192		0.069808
Head	0.1274		0.8726
Fig. 2e
Peak intesities of detected HBP compounds
Biological replicates = 5 or 6
Genotype	Treatment	Compound name	Tissue	Time points	Exp. 1	Exp. 2	Exp. 3	Exp. 4	Exp. 5	Exp. 6		Average	SEM
w1118 (WT)	ad libitum	Glucose	Body	ZT4	1408887	1273231	1080566	16027140	15435960	14559760		8.29759e+06	3.15594e+06
				ZT10	15556590	14799840	14057590	15290480	15506760			15042252	280201
				ZT16	1086515	154612	967829	1443599	210294			772570	253475
				ZT22	1454591	1118278	1350397	1099356	882678	1566611		1.24532e+06	104406
			Head	ZT4	948383	1056503	1139883	857806	12863510	9759520		4.4376e+06	2.21069e+06
				ZT10	14336630	9719700	984309	1084080	830918	10310410		6.21101e+06	2.43373e+06
				ZT16	1085252	1126523	1235310	1076807	1106594			1.1261e+06	28640.7
				ZT22	764116	1219043	911534	933408	1182202			1.00206e+06	86330.2
		Glucose-6-P	Body	ZT4	15340	11527	176	59780	28440	20550		22635.5	8364.22
				ZT10	1220	17090	25420	9420	24840			15598	4631.45
				ZT16	1988	1293	3573	7551	33			2887.6	1298.42
				ZT22	3352	5179	3189	6254	7401	1662		4506.17	876.432
			Head	ZT4	10423	36665	1023	22323	350	5490		12712.3	5810.81
				ZT10	11070	3270	4643	2381	6652	11510		6587.67	1600.1
				ZT16	5113	11529	6874	618	20897			9006.2	3448.34
				ZT22	1231	11189	7536	293	10109			6071.6	2252.29
		Fructose-6-P	Body	ZT4	10128	8277	554	37450	19890	11870		14694.8	5211.44
				ZT10	5160	15730	12070	9380	22700			13008	2974.71
				ZT16	1329	717	1945	4619	89			1739.8	783.324
				ZT22	1940	3695	1346	4000	4883	6392		3709.33	761.025
			Head	ZT4	9777	19263	675	19907	990	6090		9450.33	3491
				ZT10	12610	4190	3737	9586	3083	6140		6557.67	1545.01
				ZT16	3561	8881	4631	2506	13972			6710.2	2113.79
				ZT22	865	6981	4214	544	6067			3734.2	1315.74
		Glutamine	Body	ZT4	75786	17810	11137	209860	492600	104810		152000	74216.1
				ZT10	136790	153950	160580	319170	366260			227350	47840.3
				ZT16	9118	696	31845	32869	341			14973.8	7270.28
				ZT22	25377	34998	12364	16340	26512	25951		23590.3	3296.63
			Head	ZT4	3660	2080	864	2719	105710	109230		37377.2	22173.1
				ZT10	100290	121420	2955	1674	1335	162960		65105.7	29403.9
				ZT16	2025	1662	2827	1600	1496			1922	243.145
				ZT22	1401	2770	4379	1526	2601			2535.4	536.84
		UDP-GlcNAc	Body	ZT4	2306	1107	401	6650	4330	6460		3542.33	1097.24
				ZT10	4840	6710	8160	6170	6380			6452	532.31
				ZT16	389	158	1009	1435	209			640	249.927
				ZT22	1311	825	1023	1145	1052	1238		1099	70.579
			Head	ZT4	1547	1005	1240	1760	3500	3730		2130.33	482.059
				ZT10	3640	3300	1028	990	940	4290		2364.67	630.193
				ZT16	1673	1733	936	1319	1852			1502.6	167.174
				ZT22	593	1510	1522	318	1110			1010.6	242.373

## Sheet: Fig. 3
Fig. 3b
Feeding amount per fly under TRF conditions (cm)
Biological replicates = 4
Genotype	Treatment	Exp. 1	Exp. 2	Exp. 3	Exp. 4		Average	SEM
w1118 (WT)	ad libitum	0.680682	0.598864	0.576136	0.4625		0.579545	0.0450121
	RF21-3	0.342045	0.728409	0.719318	0.6375		0.606818	0.0905937
	RF9-15	0.951389	0.882813	0.5625	0.77125		0.791988	0.0850258
Fig. 3c
Feeding amount per fly at different feeding window (cm)
Biological replicates = 3
Genotype	Treatment	Feeding window	Exp. 1	Exp. 2	Exp. 3		Average	SEM
w1118 (WT)	ad libitum	ZT9-15	0.254167	0.3375	0.266389		0.286019	0.0259814
		ZT21-3	0.529688	0.585938	0.648214		0.587946	0.0342305
	RF9-15	ZT9-15	0.843182	0.77125	0.696439		0.77029	0.0423636
	RF21-3	ZT21-3	0.72875	0.787386	0.728409		0.748182	0.0196025
Fig. 3e
Quantification of western blots: After excluding the non-specific bands, O-GlcNAcylation signals were normalized to total protein amount.
Biological replicates = 4
Genotype	Tissue	Treatment	Time points	Exp. 1	Exp. 2	Exp. 3	Exp. 4		Average	SEM
w1118 (WT)	Body	ad libitum	ZT4	0.583233	0.849017	0.790899	0.580313		0.700865	0.0697765
			ZT10	0.572278	0.405545	0.353041	0.553245		0.471027	0.0541758
			ZT16	0.540246	0.44969	0.599027	0.181896		0.442715	0.0922049
			ZT22	0.758089	0.619269	1	0.311593		0.672238	0.143663
		RF21-3	ZT4	0.856525	0.890818	0.380586	0.895279		0.755802	0.125371
			ZT10	0.838485	0.487111	0.524574	0.314535		0.541176	0.109147
			ZT16	0.375192	0.68617	0.772419	0.585343		0.604781	0.085545
			ZT22	1	1	0.740224	1		0.935056	0.064944
		RF9-15	ZT4	0.383753	0.672611	0.787269	0.599946		0.610895	0.0849657
			ZT10	0.700121	0.905476	0.432694	0.462169		0.625115	0.110983
			ZT16	0.521442	0.39259	0.912931	0.534439		0.590351	0.112191
			ZT22	0.680053	0.151251	0.884743	0.362617		0.519666	0.163146
Fig. 3f
Quantification of western blots: O-GlcNAcylation signals were normalized to total protein amount.
Biological replicates = 4
Genotype	Tissue	Treatment	Time points	Exp. 1	Exp. 2	Exp. 3	Exp. 4		Average	SEM
w1118 (WT)	Body	ad libitum	ZT4	0.593484	0.182895	0.263664	0.248707		0.322188	0.0921178
			ZT10	0.386511	0.479516	0.301184	0.579367		0.436644	0.05991
			ZT16	0.394756	0.236984	0.520978	0.251516		0.351058	0.0668978
			ZT22	0.668225	0.466037	0.426785	0.242573		0.450905	0.0872932
		RF21-3	ZT4	0.611492	0.283383	0.323717	0.315434		0.383507	0.0764911
			ZT10	1	0.580376	0.434115	0.517885		0.633094	0.125918
			ZT16	0.957559	0.678534	0.663314	0.487647		0.696763	0.0971234
			ZT22	0.816196	1	0.583371	0.752915		0.78812	0.0860441
		RF9-15	ZT4	0.874809	0.385764	0.499677	0.334716		0.523741	0.121996
			ZT10	0.953968	0.432178	1	0.397012		0.69579	0.162778
			ZT16	0.592745	0.315847	0.40773	1		0.579081	0.151661
			ZT22	0.849579	0.159401	0.171213	0.6058		0.446498	0.169818

## Sheet: Fig. 4
Fig. 4a
Concentration of detected HBP compounds (mg/g)
Biological replicates = 6
Genotype	Tissue	Compound name	Treatment	Time points	Exp. 1	Exp. 2	Exp. 3	Exp. 4	Exp. 5	Exp. 6		Average	SEM
w1118 (WT)	Body	Glucose-6-P	RF21-3	ZT4	1397.78	1208.46	1391.84	1247.98	1263.61	1023.13		1255.47	56.3217
				ZT8	1197.59	1396.61	1307.96	1704.12	1567.83	1553.02		1454.52	76.5262
				ZT12	1578.33	1832.06	1579.65	1519.99	1706.26	1653.34		1644.94	45.8823
				ZT16	1061.96	1308.75	1602.64	1316.38	1450.03	1525.55		1377.55	78.7177
				ZT20	1550.53	983.396	1595.7	1774.73	1282.39	1517.9		1450.78	113.608
				ZT24	546.193	1338.65	860.638	1107.99	1046.74	1342.38		1040.43	124.004
			RF9-15	ZT4	1676.46	1651.68	1497.11	1359.09	1696.78	1577.98		1576.52	52.8163
				ZT8	1281.8	1104.28	1389	1450.64	1378	1397.55		1333.55	51.0217
				ZT12	1710.72	1323.87	1597.09	1357.24	1411.39	1435.42		1472.62	61.3071
				ZT16	1736.57	2303.63	1699.24	2217.39	1907.38	2121.82		1997.67	103.712
				ZT20	2279.01	2120.51	2247.15	1558.27	1541.36	1876.48		1937.13	135.458
				ZT24	2029.17	2284.07	1971.02	1546.41	2210.99	1597.41		1939.85	125.567
		Fructose-6-P	RF21-3	ZT4	336.194	271.104	311.615	297.279	301.084	247.808		294.181	12.6613
				ZT8	294.047	334.604	297.017	369.917	388.465	383.658		344.618	17.3304
				ZT12	398.434	434.887	387.078	398.752	410.795	436.174		411.02	8.33572
				ZT16	280.608	315.219	395.583	338.079	356.484	371.483		342.909	16.7797
				ZT20	380.322	244.311	374.98	443.215	298.705	372.129		352.277	28.573
				ZT24	147.83	332.326	208.302	272.857	255.359	330.038		257.786	29.1826
			RF9-15	ZT4	400.624	409.6	362.184	349.535	406.462	403.568		388.662	10.5712
				ZT8	344.069	281.58	332.616	357.636	315.777	325.781		326.243	10.7214
				ZT12	409.888	312.72	368.845	320.605	343.612	334.338		348.335	14.68
				ZT16	400.095	537.202	421.041	535.014	456.527	497.957		474.639	23.7068
				ZT20	559.596	498.704	547.607	390.992	382.778	494.544		479.037	31.0035
				ZT24	492.648	543.027	469.355	365.815	564.421	396.577		471.974	32.1371
		Glutamine	RF21-3	ZT4	58.1321	48.723	49.8348	45.6129	49.2809	45.3629		49.4911	1.89299
				ZT8	53.9975	54.321	48.4692	56.7886	60.7926	50.9253		54.2157	1.76808
				ZT12	48.2894	56.475	52.2441	54.4394	56.8017	50.6975		53.1579	1.37252
				ZT16	44.4471	42.1018	52.9445	51.2113	50.0996	52.3378		48.857	1.83475
				ZT20	50.4176	24.8897	48.5457	53.4099	42.6829	54.1074		45.6755	4.48199
				ZT24	13.3812	32.5405	28.2644	37.6704	34.7314	36.9806		30.5948	3.71249
			RF9-15	ZT4	51.0664	54.1546	45.7306	48.9767	50.3006	50.7445		50.1622	1.12783
				ZT8	43.6376	44.1045	51.3213	52.6021	43.5433	48.0208		47.2049	1.65817
				ZT12	38.8119	33.4927	37.2138	30.2378	29.9278	33.9698		33.9423	1.46581
				ZT16	42.9634	47.641	44.0971	43.9209	43.6291	42.1937		44.0742	0.768428
				ZT20	51.5666	47.7257	52.1837	49.0959	35.441	52.4282		48.0735	2.63822
				ZT24	49.9201	48.3194	47.009	33.7117	51.6805	43.3023		45.6572	2.65585
		Glucosamine	RF21-3	ZT4	36.4751	36.6562	36.1625	37.4672	36.9755	37.7509		36.9146	0.247257
				ZT8	37.0062	37.0632	36.7487	36.6515	36.3233	37.4567		36.8749	0.159306
				ZT12	37.0207	37.4304	37.1739	36.5976	36.3771	35.969		36.7614	0.222667
				ZT16	37.4688	37.0971	37.7486	36.668	36.9669	37.4244		37.229	0.159846
				ZT20	36.5709	37.1806	37.014	35.9	36.3766	37.4641		36.751	0.235155
				ZT24	37.0166	37.4649	36.2002	37.7536	36.9121	36.9625		37.0516	0.217339
			RF9-15	ZT4	37.1568	37.7521	37.4774	36.8569	36.8293	36.5935		37.111	0.178804
				ZT8	36.7404	37.161	37.1376	35.9244	36.5279	37.0064		36.7496	0.192857
				ZT12	36.9645	36.8863	36.6972	37.1742	37.4579	36.9911		37.0285	0.10663
				ZT16	37.4633	37.1045	36.8956	36.7056	36.8488	37.4562		37.079	0.131237
				ZT20	36.3227	36.1479	36.9718	36.7739	36.7181	37.4429		36.7296	0.189163
				ZT24	36.9725	36.2033	37.1761	37.1642	36.8231	36.367		36.7843	0.167968
		Glucosamine-6-P	RF21-3	ZT4	40.0142	38.9172	39.0927	39.0669	39.1483	38.7136		39.1588	0.182685
				ZT8	43.4706	42.2979	38.1458	39.2112	46.3502	38.0697		41.2576	1.36562
				ZT12	43.3481	37.7546	38.3973	37.464	40.8963	38.0474		39.3179	0.950026
				ZT16	39.5033	39.3636	37.8383	38.7107	38.3541	39.4455		38.8693	0.278802
				ZT20	39.6464	37.4646	39.5702	39.0721	44.6798	38.4699		39.8172	1.02697
				ZT24	36.2289	39.6858	36.5257	36.7485	50.3631	36.9986		39.4251	2.24634
			RF9-15	ZT4	40.8781	37.8196	38.0828	49.2626	40.9498	38.4625		40.9092	1.76354
				ZT8	38.2656	35.5383	38.3978	42.8868	37.7778	38.4154		38.5469	0.976329
				ZT12	38.2011	37.837	39.0137	38.0399	38.4579	36.286		37.9726	0.375912
				ZT16	41.9405	40.0011	37.3058	39.1317	39.6227	40.2117		39.7023	0.617339
				ZT20	39.7879	38.5471	41.0789	37.1789	36.9544	38.4426		38.665	0.639941
				ZT24	40.3028	38.6654	38.5427	38.0492	39.5164	41.2578		39.3891	0.495931
		GlcNAc-6-P or GlcNAc-1-P	RF21-3	ZT4	15.0996	17.4203	17.4585	17.3977	17.5426	17.1607		17.0132	0.38626
				ZT8	17.4965	17.6917	17.2503	18.1539	17.7219	17.4678		17.6303	0.12583
				ZT12	17.2543	17.486	17.9878	17.7552	17.5724	17.4284		17.5807	0.105663
				ZT16	17.8831	17.5381	17.5718	17.9309	17.2997	17.742		17.6609	0.0970144
				ZT20	18.3914	17.1421	17.5419	15.0689	17.6268	17.7398		17.2518	0.466857
				ZT24	16.7972	15.0811	15.0861	15.0596	15.0786	15.0625		15.3609	0.287302
			RF9-15	ZT4	17.9436	18.3491	17.9201	18.3447	18.2304	18.3136		18.1836	0.0815323
				ZT8	17.5838	16.9887	17.7997	18.7333	18.1111	18.2466		17.9105	0.244874
				ZT12	15.0871	15.0985	15.0702	15.0746	15.0798	15.0531		15.0772	0.00631139
				ZT16	17.9252	17.5642	17.1964	17.875	17.4694	18.3181		17.7247	0.161762
				ZT20	17.6713	17.8126	18.0927	17.6333	16.9092	18.0253		17.6907	0.17348
				ZT24	18.0528	18.2774	17.7998	17.2356	18.2002	17.4958		17.8436	0.168494
		UDP	RF21-3	ZT4	536.604	493.126	476.508	464.538	450.687	460.469		480.322	12.7379
				ZT8	433.629	430.577	401.16	451.053	460.399	412.892		431.618	9.10957
				ZT12	434.676	460.941	452.431	423.014	417.768	415.914		434.124	7.69668
				ZT16	441.926	433.508	485.445	469.834	412.311	495.27		456.382	13.1812
				ZT20	518.024	349.299	483.326	458.127	474.02	527.79		468.431	26.1627
				ZT24	282.799	400.858	405.15	358.087	339.598	381.664		361.36	18.7492
			RF9-15	ZT4	420.933	423.947	409.349	413.644	408.238	410.958		414.511	2.64354
				ZT8	406.873	366.571	437.231	440.572	396.195	422.49		411.655	11.4049
				ZT12	379.055	360.374	402.776	326.532	341.228	386.834		366.133	11.7755
				ZT16	384.331	401.143	298.568	433.159	455.484	378.275		391.827	22.1994
				ZT20	432.992	393.605	412.901	339.966	343.546	417.238		390.041	16.1131
				ZT24	490.851	422.703	398.445	383.703	454.103	317.595		411.234	24.4935
		UDP-GlcNAc	RF21-3	ZT4	99.1286	93.8542	89.4489	89.2708	92.998	81.5637		91.0441	2.3989
				ZT8	93.8845	110.8	90.6211	94.0413	96.3361	89.0788		95.7937	3.18358
				ZT12	99.8234	96.9913	105.222	107.162	102.142	99.8972		101.873	1.54057
				ZT16	84.7889	83.2847	95.266	91.9873	92.3354	87.5537		89.2027	1.92834
				ZT20	103.379	68.6753	96.5887	107.063	87.8725	99.531		93.8517	5.69993
				ZT24	62.6348	84.0296	78.8486	79.3992	72.0743	79.4193		76.0676	3.10831
			RF9-15	ZT4	95.1719	102.534	91.4524	86.618	91.7444	91.1534		93.1123	2.1882
				ZT8	80.8104	79.9361	93.221	105.237	92.5798	94.0622		90.9745	3.85463
				ZT12	80.6535	73.1843	91.3239	66.6985	71.7459	75.2832		76.4816	3.50306
				ZT16	81.6009	83.9975	76.5886	85.3087	87.7725	91.7747		84.5072	2.12549
				ZT20	103.646	93.9594	100.215	90.4748	76.6819	99.1295		94.0178	3.95953
				ZT24	106.311	95.675	88.2334	82.0378	96.5472	87.1901		92.6657	3.52556
Fig. 4b
Quantification of gfat1 mRNA
Biological replicates = 3. (i-iii) represent technical replicates. Data values normalized to cbp20
				Exp. 1			Exp. 2			Exp. 3
Tissue	Genotype	Treatment	Time points	i	ii	Average of Exp. 1	i	ii	Average of Exp. 2	i	ii	iii	Average of Exp. 3		Average	SEM
Body	w1118 (WT)	RF21-3	ZT4	0.683171	0.570811	0.626991	0.581144	0.41846	0.499802	0.336837	0.35719	0.378773	0.3576		0.494798	0.0778068
			ZT8	0.528062	0.507183	0.517623	0.4837	0.417465	0.450582	0.366609	0.377087	0.38438	0.376025		0.448077	0.0408949
			ZT12	0.659616	0.566651	0.613134	0.488395	0.427974	0.458184	0.369127	0.487281	0.48095	0.445786		0.505701	0.0538353
			ZT16	0.842267	0.815032	0.828649	0.48378	0.377687	0.430733	0.315195	0.434225	0.392762	0.380727		0.546703	0.14171
			ZT20	0.705346	0.662952	0.684149	0.493449	0.460637	0.477043	0.210824	0.247202	0.263374	0.240467		0.467219	0.128174
			ZT24	0.599105	0.643799	0.621452	0.439563	0.382956	0.411259	0.380566	0.345053	0.441309	0.388976		0.473896	0.074058
		RF9-15	ZT4	0.570575	0.580191	0.575383	0.392081	0.417672	0.404876	0.465171	0.511228	0.486422	0.487607		0.489289	0.0492282
			ZT8	0.690199	0.774712	0.732455	0.274895	0.309293	0.292094	0.1784	0.213654	0.241404	0.211153		0.411901	0.161971
			ZT12	0.617759	0.806587	0.712173	0.477667	0.430006	0.453837	0.36565	0.517565	0.464099	0.449104		0.538371	0.0869115
			ZT16	0.312446	0.317466	0.314956	0.607868	0.48571	0.546789	0.538289	0.557784	0.437693	0.511255		0.457667	0.0720888
			ZT20	0.801231	0.760389	0.78081	0.686881	0.602371	0.644626	0.451458	0.504281	0.50945	0.488396		0.637944	0.0844786
			ZT24	0.716536	0.672344	0.69444	0.480872	0.369068	0.42497	0.422282	0.616269	0.527946	0.522166		0.547192	0.0787893
	per0	RF21-3	ZT4	0.913937	0.938616	0.926277	0.850792	0.826709	0.83875	1.05105	1.01411	0.934835	1		0.921676	0.0466055
			ZT8	0.662233	0.758573	0.710403	0.715343	0.672504	0.693924	0.748754	0.691612	0.780462	0.740276		0.714868	0.0135657
			ZT12	0.871493	0.908192	0.889842	0.860947	0.853849	0.857398	0.579266	0.656549	0.827653	0.687823		0.811688	0.0626368
			ZT16	0.97083	1.02917	1	0.822882	0.673978	0.74843	0.760356	0.721809	0.686181	0.722782		0.823737	0.0884418
			ZT20	0.685828	0.711067	0.698448	0.704899	0.600541	0.65272	0.700379	0.818935	0.798574	0.772629		0.707932	0.0349381
			ZT24	0.7966	0.908507	0.852553	0.734339	0.597685	0.666012	0.805586	0.745631	0.775029	0.775415		0.76466	0.0541176
Fig. 4c
Quantification of gfat2 mRNA
Biological replicates = 3. (i-iii) represent technical replicates. Data values normalized to cbp20
Tissue	Genotype	Treatment	Time points	Exp. 1				Exp. 2				Exp. 3
				i	ii	iii	Average of Exp. 1	i	ii	iii	Average of Exp. 2	i	ii	iii	Average of Exp. 3		Average	SEM
Body	w1118 (WT)	RF21-3	ZT4	1.13891	0.859776	1.00131	1	0.867928	1.06882	0.995654	0.977467	0.853046	0.898726	0.922449	0.891407		0.956291	0.0330878
			ZT8	0.505078	0.71031	0.665618	0.627002	0.58466	0.784534	0.775867	0.71502	0.670565	0.731842	0.762331	0.721579		0.687867	0.0304914
			ZT12	0.442287	0.486886	0.459621	0.462931	0.557108	0.608007	0.586915	0.58401	0.547209	0.738453	0.557854	0.614506		0.553816	0.046287
			ZT16	0.37603	0.459884	0.484766	0.440227	0.564397	0.593606	0.620022	0.592675	0.555083	0.603873	0.646429	0.601795		0.544899	0.0524023
			ZT20	0.442287	0.460121	0.505992	0.469467	0.518166	0.583281	0.599726	0.567057	0.522138	0.552663	0.467336	0.514046		0.516857	0.028207	0.585746	0.619989	0.524268
			ZT24	0.600783	0.718059	0.733613	0.684151	0.708433	0.762276	0.795174	0.755295	0.776015	0.874334	0.886811	0.84572		0.761722	0.0467515
		RF9-15	ZT4	0.451593	0.484665	0.492499	0.476252	0.468752	0.484461	0.483077	0.478763	0.534236	0.735239	0.640088	0.636521		0.530512	0.0530093
			ZT8	0.421528	0.552293	0.553476	0.509099	0.415877	0.64751	0.486637	0.516675	0.661979	0.652949	0.612928	0.642618		0.556131	0.0432991
			ZT12	0.795533	0.942268	0.815243	0.851015	1.11453	0.981003	0.904469	1	0.890658	1.09688	0.996216	0.994584		0.948533	0.0487842
			ZT16	1.14803	0.935126	0.895025	0.992728	0.890194	1.13243	0.860543	0.961055	0.699547	0.89377	0.862156	0.818491		0.924091	0.053586
			ZT20	0.498536	0.525413	0.510251	0.5114	0.545664	0.622198	0.536187	0.568017	0.642987	0.62261	0.662121	0.642573		0.573997	0.0379842
			ZT24	0.443823	0.450644	0.464844	0.453104	0.375276	0.446899	0.386937	0.403038	0.564721	0.676508	0.700559	0.647263		0.501135	0.0744797
	per0	RF21-3	ZT4	0.915495	1.06863	0.982974	0.989031	1.02061	0.861042	0.887348	0.922999	0.968908	0.981105	1.04999	1		0.970677	0.0240483
			ZT8	0.592948	0.73698	0.722061	0.683996	0.583861	0.711165	0.662273	0.652433	0.599063	0.585131	0.595592	0.593262		0.64323	0.0265937
			ZT12	0.700353	0.737478	0.727653	0.721828	0.677864	0.844642	0.650471	0.724325	0.52589	0.677612	0.612385	0.605295		0.683816	0.039267
			ZT16	0.494808	0.45201	0.493152	0.47999	0.6314	0.497127	0.488418	0.538982	0.596625	0.606528	0.514822	0.572659		0.530543	0.0270818
			ZT20	0.668467	0.604255	0.631907	0.634876	0.599784	0.544693	0.594918	0.579799	0.61163	0.638673	0.662388	0.637564		0.617413	0.0188232
			ZT24	0.841113	0.908219	0.828076	0.859136	0.787414	0.686286	0.731923	0.735208	0.884525	0.748467	0.816131	0.816374		0.803573	0.0363431
Fig. 4d
Quantification of overall GFAT activity: Background signals are subtracted.
Biological replicates = 3. (i-ii) represent technical replicates.
				Exp. 1			Exp. 2			Exp. 3
Tissue	Genotype	Treatment	Time points	i	ii	Average of Exp. 1	i	ii	Average of Exp. 2	i	ii	Average of Exp. 3		Average	SEM
Body	w1118 (WT)	RF21-3	ZT4	1.01796	0.982036	1	1.02762	0.972376	1	1	1	1		1	0
			ZT8	0.835329	0.745509	0.790419	0.972376	0.917127	0.944751	1.01222	0.930754	0.971487		0.902219	0.0564302
			ZT12	0.778443	0.700599	0.739521	0.78453	0.701657	0.743094	0.89011	0.725275	0.807692		0.763436	0.0221523
			ZT16	0.517964	0.517964	0.517964	0.494475	0.577348	0.535912	0.478022	0.28022	0.379121		0.477666	0.049544
			ZT20	0.506587	0.470659	0.488623	0.765193	0.776243	0.770718	0.598901	0.521978	0.56044		0.606594	0.0846406
			ZT24	0.628743	0.54491	0.586826	0.651934	0.657459	0.654696	0.796703	0.895604	0.846154		0.695892	0.0776435
		RF9-15	ZT4	0.784431	0.820359	0.802395	0.820442	0.892265	0.856354	0.752747	0.752747	0.752747		0.803832	0.0299172
			ZT8	0.679641	0.715569	0.697605	0.831492	0.831492	0.831492	0.428571	0.516484	0.472527		0.667208	0.104733
			ZT12	0.538922	0.628743	0.583832	0.588398	0.588398	0.588398	0.637363	0.747253	0.692308		0.621513	0.0354221
			ZT16	0.48503	0.51497	0.5	0.798343	0.743094	0.770718	0.454175	0.535642	0.494908		0.588542	0.0910999
			ZT20	0.623353	0.868862	0.746108	0.729282	0.801105	0.765193	0.494908	0.633401	0.564155		0.691819	0.0640693
			ZT24	0.676647	0.856287	0.766467	0.881215	0.787293	0.834254	0.532967	0.741758	0.637363		0.746028	0.0577491
	per0	RF21-3	ZT4	0.134731	0.158683	0.146707	0.20442	0.21547	0.209945	0.626374	0.747253	0.686813		0.347822	0.170476
			ZT8	0.245509	0.287425	0.266467	-0.0276243	0.0276243	0	-0.0659341	0.0659341	0		0.0888224	0.0888224
			ZT12	0.392216	0.386228	0.389222	0.18232	0.281768	0.232044	0.516484	0.725275	0.620879		0.414048	0.112931
			ZT16	0.149701	0.215569	0.182635	0.19337	0.348066	0.270718	0.186813	0.318681	0.252747		0.235367	0.0268715
			ZT20	0.305389	0.323353	0.314371	0.381215	0.469613	0.425414	0.120879	0.274725	0.197802		0.312529	0.0657124
			ZT24	-0.0329341	0.0329341	0	0.406077	0.516575	0.461326	0.5	0.565934	0.532967		0.331431	0.167001

## Sheet: Fig. 5
Fig. 5b
Quantification of western blots: OGT signals were normalized to total protein amount.
Biological replicates = 4.
Genotype	Tissue	Treatment	Time points	Exp. 1	Exp. 2	Exp. 3	Exp. 4		Average	SEM
w1118 (WT)	Body	ad libitum	ZT4	0.256402	0.380558	0.858607	0.307022		0.450647	0.138354
			ZT10	0.452318	0.476626	0.886717	0.407209		0.555718	0.111266
			ZT16	0.183777	0.515838	0.868417	0.857251		0.606321	0.162888
			ZT22	0.31453	0.404607	0.719378	0.640581		0.519774	0.0956664
		RF21-3	ZT4	0.212086	0.362617	0.435906	0.344934		0.338886	0.0466289
			ZT10	0.575451	0.660187	0.573059	0.746189		0.638721	0.0411549
			ZT16	0.442377	0.856563	0.878331	0.722537		0.724952	0.100292
			ZT22	1	1	1	1		1	0
		RF9-15	ZT4	0.705559	0.650776	0.276201	0.707523		0.585015	0.103774
			ZT10	0.635218	0.892271	0.876964	0.555173		0.739907	0.0851891
			ZT16	0.263166	0.651369	0.450339	0.457331		0.455551	0.0792605
			ZT22	0.288281	0.55164	0.490692	0.462999		0.448403	0.0564936
Fig. 5c
Quantification of western blots: OGA signals were normalized to total protein amount.
Biological replicates = 4.
Genotype	Tissue	Treatment	Time points	Exp. 1	Exp. 2	Exp. 3	Exp. 4		Average	SEM
w1118 (WT)	Body	ad libitum	ZT4	0.227257	0.537326	0.041555	0.519422		0.33139	0.119935
			ZT10	0.654663	0.460872	0.594259	0.264662		0.493614	0.0863891
			ZT16	0.332847	0.517822	0.403622	0.579577		0.458467	0.0555121
			ZT22	0.352574	0.672656	0.304741	0.372961		0.425733	0.0835399
		RF21-3	ZT4	0.183362	0.502737	0.224648	0.3248		0.308887	0.0711126
			ZT10	1	0.923692	0.532783	0.988478		0.861238	0.110765
			ZT16	0.609317	1	0.662349	1		0.817916	0.105682
			ZT22	0.955459	0.830616	1	0.803583		0.897414	0.047574
		RF9-15	ZT4	0.156517	0.72737	0.0750189	0.497672		0.364145	0.151785
			ZT10	0.481033	0.933492	0.735712	0.206682		0.58923	0.157592
			ZT16	0.203698	0.307279	0.273516	0.334321		0.279703	0.0282233
			ZT22	0.177849	0.554942	0.311715	0.0200882		0.266149	0.113218
Fig. 5e
Quantification of western blots: OGT signals were normalized to total protein amount.
Biological replicates = 4.
Treatment	Tissue	Genotype	Time points	Exp. 1	Exp. 2	Exp. 3	Exp. 4		Average	SEM
RF21-3	Body	w1118 (WT)	ZT4	0.342348	0.479171	0.505093	0.344934		0.417887	0.0431943
			ZT10	0.597562	0.601458	0.719373	0.746189		0.666145	0.0388675
			ZT16	0.741629	0.809346	0.725427	0.722537		0.749735	0.0203097
			ZT22	0.841377	1	1	1		0.960344	0.0396557
		per0	ZT4	1	0.436734	0.361436	0.138246		0.484104	0.183271
			ZT10	0.574497	0.362916	0.432113	0.282864		0.413097	0.0618399
			ZT16	0.977536	0.526747	0.333558	0.252416		0.522564	0.162204
			ZT22	0.41226	0.538251	0.287942	0.310706		0.38729	0.0571168
Fig. 5f
Quantification of western blots: OGA signals were normalized to total protein amount.
Biological replicates = 4.
Treatment	Tissue	Genotype	Time points	Exp. 1	Exp. 2	Exp. 3	Exp. 4		Average	SEM
RF21-3	Body	w1118 (WT)	ZT4	0.0809661	0.539084	0.432765	0.242901		0.323929	0.101544
			ZT10	1	0.258802	1	0.89555		0.788588	0.178303
			ZT16	0.527549	1	0.835268	1		0.840704	0.111373
			ZT22	0.765705	0.974951	0.894914	0.73031		0.84147	0.0568408
		per0	ZT4	0.282732	0.373309	0.159843	0.150782		0.241666	0.0532065
			ZT10	0.351177	0.382874	0.247131	0.177483		0.289666	0.047316
			ZT16	0.221354	0.393719	0.212925	0.161344		0.247335	0.0505649
			ZT22	0.112079	0.22116	0.301414	0.118912		0.188391	0.0451837
Fig. 5g-f
Quantification of ogt mRNA
Biological replicates = 3. (i-iii) represent technical replicates. Data values normalized to cbp20
Tissue	Genotype	Treatment	Time points	Exp. 1				Exp. 2				Exp. 3
				i	ii	iii	Average of Exp. 1	i	ii	iii	Average of Exp. 2	i	ii	iii	Average of Exp. 3		Average	SEM
Body	w1118 (WT)	RF21-3	ZT4	0.878452	0.714439	0.754624	0.782505	0.76943	0.741402	0.838368	0.783067	0.617962	0.583935	0.631451	0.611116		0.725563	0.0572234
			ZT8	0.771999	0.815262	0.818287	0.801849	0.765874	0.834559	0.807254	0.802562	0.974577	0.997864	1.02756	1		0.868137	0.0659317
			ZT12	0.5987	0.547784	0.708518	0.618334	0.591415	0.582846	0.512802	0.562354	0.68888	0.784542	0.888967	0.787463		0.65605	0.0676644
			ZT16	0.733341	0.523454	0.617083	0.624626	0.621771	0.565005	0.500623	0.562466	0.834862	0.743027	0.914119	0.830669		0.672587	0.0810523
			ZT20	0.573291	0.600723	0.463896	0.54597	0.503015	0.438289	0.410702	0.450669	0.751449	0.798101	0.81408	0.787876		0.594838	0.100363
			ZT24	0.401543	0.443184	0.429787	0.424838	0.770156	0.661407	0.708284	0.713282	0.636299	0.661129	0.705667	0.667698		0.601939	0.0895231
		RF9-15	ZT4	0.491238	0.508402	0.571541	0.523727	0.749088	0.667543	0.631816	0.682816	0.546659	0.574732	0.626285	0.582559		0.596367	0.046441
			ZT8	0.547757	0.477004	0.662831	0.562531	0.317223	0.388012	0.359132	0.354789	0.681891	0.66721	0.751944	0.700348		0.539223	0.100433
			ZT12	0.502857	0.488889	0.629443	0.540396	0.625655	0.754862	0.736024	0.705514	0.538793	0.442047	0.54089	0.507243		0.584384	0.0613162
			ZT16	0.723188	0.771459	0.808096	0.767581	0.734072	0.721446	0.71574	0.723753	0.82447	0.708553	0.765097	0.76604		0.752458	0.0143595
			ZT20	0.569811	0.549876	0.752881	0.62419	0.860213	0.936035	0.832035	0.876094	0.552018	0.631365	0.796337	0.659907		0.720064	0.0786937
			ZT24	0.793784	0.801695	0.724932	0.77347	0.932639	0.924316	1.00177	0.952909	0.776901	1.02729	0.897574	0.900588		0.875656	0.0532784
	per0	RF21-3	ZT4	0.927743	0.938043	0.761348	0.875711	0.949166	1.22287	0.827966	1	0.490217	0.512139	0.512365	0.504907		0.793539	0.148709
			ZT8	0.990569	1.01912	0.990306	1	0.896173	1.18673	0.840178	0.974359	0.460271	0.48246	0.520589	0.487773		0.820711	0.166633
			ZT12	0.552854	0.616503	0.534479	0.567945	0.587206	0.64145	0.557159	0.595272	0.44986	0.463112	0.453494	0.455488		0.539568	0.0427737
			ZT16	1.09325	0.980338	0.756539	0.943376	0.893114	1.12144	0.80745	0.940667	0.660298	0.654909	0.684946	0.666717		0.850253	0.0917713
			ZT20	0.655603	0.540879	0.498471	0.564984	0.747858	0.858189	0.584342	0.73013	0.58547	0.671634	0.689792	0.648965		0.648026	0.0476757
			ZT24	0.899321	0.916308	0.659187	0.824939	0.69717	0.653131	0.469911	0.606738	0.667849	0.649822	0.633146	0.650273		0.693983	0.066673
Fig. 5i-j
Quantification of oga mRNA
Biological replicates = 3. (i-iii) represent technical replicates. Data values normalized to cbp20
Tissue	Genotype	Treatment	Time points	Exp. 1				Exp. 2				Exp. 3
				i	ii	iii	Average of Exp. 1	i	ii	iii	Average of Exp. 2	i	ii	iii	Average of Exp. 3		Average	SEM
Body	w1118 (WT)	RF21-3	ZT4	1.03928	1.06899	0.891726	1	0.694589	0.672769	0.960783	0.776047	0.809644	0.794862	0.737621	0.780709		0.852252	0.0738862
			ZT8	0.634163	0.881544	0.765576	0.760427	0.60887	0.589501	0.602937	0.600436	0.61638	0.830906	0.639522	0.695603		0.685489	0.0464615
			ZT12	0.702668	0.933704	0.580689	0.73902	0.641997	0.463267	0.580986	0.562083	0.562375	0.822788	0.588296	0.65782		0.652975	0.0511348
			ZT16	0.655503	0.769747	0.633948	0.686399	0.774421	0.67891	0.700962	0.718097	0.586739	0.725604	0.595408	0.635917		0.680138	0.023929
			ZT20	0.651446	0.952523	0.644256	0.749409	0.450232	0.395208	0.477715	0.441052	0.597922	0.72517	0.573547	0.632213		0.607558	0.0898646
			ZT24	0.668391	0.743579	0.579479	0.663816	0.76077	0.586181	0.769667	0.70554	0.68205	0.708704	0.655743	0.682166		0.68384	0.0120736
		RF9-15	ZT4	0.502617	0.677163	0.567769	0.582516	0.772249	0.575242	0.778301	0.708598	0.504554	0.758282	0.51541	0.592749		0.627954	0.0404297
			ZT8	0.563569	0.699091	0.632046	0.631569	0.859553	0.758639	0.815348	0.81118	0.601216	0.799388	0.619166	0.673257		0.705335	0.0542735
			ZT12	0.615378	0.756973	0.767498	0.713283	0.720572	0.692829	0.827442	0.746948	0.764981	0.815923	0.771617	0.784174		0.748135	0.020473
			ZT16	0.518848	0.626807	0.571959	0.572538	0.541144	0.590506	0.643899	0.59185	0.697527	0.68498	0.593489	0.658665		0.607684	0.026093
			ZT20	0.744436	0.867193	0.756097	0.789242	0.648796	0.566227	0.651689	0.622237	0.598354	0.705149	0.556478	0.619994		0.677158	0.0560459
			ZT24	0.671359	0.742714	0.594231	0.669435	0.628679	0.469896	0.659482	0.586019	0.594328	0.705732	0.658745	0.652935		0.636129	0.025504
	per0	RF21-3	ZT4	0.768985	0.784032	0.7432	0.765406	0.823861	0.905981	0.759726	0.829856	0.932891	1.07602	0.991088	1		0.865087	0.0699751
			ZT8	0.985183	0.92465	0.955636	0.955156	1.01749	1.04867	0.889225	0.985129	0.861464	1.05125	0.920701	0.944473		0.961586	0.0121688
			ZT12	0.678843	0.712598	0.645162	0.678868	0.775007	0.839415	0.788922	0.801115	0.968216	0.995093	0.982042	0.981784		0.820589	0.0879847
			ZT16	0.830162	0.973189	0.786606	0.863319	1.04139	1.10698	0.851624	1	0.948774	0.956835	0.956022	0.953877		0.939065	0.0401454
			ZT20	0.684413	0.705482	0.574919	0.654938	0.65786	0.833455	0.60689	0.699401	0.951203	0.929244	0.990031	0.956826		0.770388	0.0940983
			ZT24	0.859064	0.904839	0.693995	0.819299	0.552725	0.735286	0.494256	0.594089	0.965251	0.821355	0.975143	0.920583		0.77799	0.0964872

## Sheet: Fig. 6
Fig. 6b
Quantification of western blots: After excluding the non-specific bands, O-GlcNAcylation signals were normalized to total protein amount.
Biological replicates = 4.
Treatment	Tissue	Genotype	Time points	Exp. 1	Exp. 2	Exp. 3	Exp. 4		Average	SEM
RF21-3	Body	w1118 (WT)	ZT4	0.503397	0.38755	0.224776	0.362326		0.369512	0.0571916
			ZT10	0.744594	0.792423	0.680644	0.445304		0.665741	0.0769636
			ZT16	0.744312	0.698142	1	0.473305		0.72894	0.108015
			ZT22	1	1	0.636669	1		0.909167	0.0908328
		per0	ZT4	0.544087	0.742485	0.457714	0.65496		0.599811	0.0623792
			ZT10	0.492744	0.737306	0.367876	0.850241		0.612042	0.110408
			ZT16	0.39758	0.871364	0.337855	0.222027		0.457207	0.142781
			ZT22	0.610943	0.713049	0.361283	0.407182		0.523115	0.083376
Fig. 6c
Quantification of western blots: O-GlcNAcylation signals were normalized to total protein amount.
Biological replicates = 4.
Treatment	Tissue	Genotype	Time points	Exp. 1	Exp. 2	Exp. 3	Exp. 4		Average	SEM
RF21-3	Body	w1118 (WT)	ZT4	0.824626	0.494723	0.783156	0.661728		0.691059	0.0740102
			ZT10	0.709818	0.95915	0.429301	0.907854		0.751531	0.120109
			ZT16	1	1	0.906499	1		0.976625	0.0233753
			ZT22	0.817086	0.925702	1	0.960705		0.925873	0.0393094
		per0	ZT4	0.573429	0.785306	0.673867	0.972983		0.751396	0.0856027
			ZT10	0.578015	0.754367	0.619526	0.622466		0.643593	0.0382937
			ZT16	0.475449	0.864518	0.351142	0.412624		0.525933	0.115679
			ZT22	0.418431	0.929477	0.382192	0.686649		0.604187	0.127932
Fig. 6d
Feeding amount per fly under TRF conditions (cm)
Biological replicates = 4
Treatment	Genotype	Exp. 1	Exp. 2	Exp. 3	Exp. 4		Average	SEM
RF21-3	w1118 (WT)	0.342045	0.728409	0.719318	0.6375		0.606818	0.0905937
	per0	0.83125	0.67125	0.642045	0.68625		0.707699	0.0421938

## Sheet: Fig. 7
Fig 7b
Predicted GFAT activity
Genotype	Treatment	Cycle number	Time points	Predicted GFAT activity
w1118 (WT)	RF21-3	1	ZT4	1
			ZT8	0.894648
			ZT12	0.624769
			ZT16	0.4039
			ZT20	0.349139
			ZT24	0.619218
		2	ZT4	1
			ZT8	0.894648
			ZT12	0.624769
			ZT16	0.4039
			ZT20	0.349139
			ZT24	0.619218
w1118 (WT)	RF9-15	1	ZT4	0.724628
			ZT8	0.76847
			ZT12	0.758252
			ZT16	0.691698
			ZT20	0.475102
			ZT24	0.473525
		2	ZT4	0.724628
			ZT8	0.76847
			ZT12	0.758252
			ZT16	0.691698
			ZT20	0.475102
			ZT24	0.473525
per0	RF21-3	1	ZT4	0.496037
			ZT8	0.394936
			ZT12	0.265391
			ZT16	0.264618
			ZT20	0.264975
			ZT24	0.364779
		2	ZT4	0.496037
			ZT8	0.394936
			ZT12	0.265391
			ZT16	0.264618
			ZT20	0.264975
			ZT24	0.364779
Fig 7c
Predicted UDP-GlcNAc level
Genotype	Treatment	Cycle number	Time points	Predicted UDP-GlcNAc level
w1118 (WT)	RF21-3	1	ZT4	0.478143
			ZT8	0.826884
			ZT12	0.92682
			ZT16	0.837241
			ZT20	0.324543
			ZT24	0.0736559
		2	ZT4	0.478143
			ZT8	0.826884
			ZT12	0.92682
			ZT16	0.837241
			ZT20	0.324543
			ZT24	0.0736559
w1118 (WT)	RF9-15	1	ZT4	0.647911
			ZT8	0.384898
			ZT12	0.306903
			ZT16	0.680198
			ZT20	0.780781
			ZT24	0.666596
		2	ZT4	0.647911
			ZT8	0.384898
			ZT12	0.306903
			ZT16	0.680198
			ZT20	0.780781
			ZT24	0.666596
per0	RF21-3	1	ZT4	0.770797
			ZT8	0.998665
			ZT12	1
			ZT16	0.958706
			ZT20	0.664982
			ZT24	0.4792
		2	ZT4	0.770797
			ZT8	0.998665
			ZT12	1
			ZT16	0.958706
			ZT20	0.664982
			ZT24	0.4792
Fig 7d
Predicted OGT level
Genotype	Treatment	Cycle number	Time points	Predicted OGT level
w1118 (WT)	RF21-3	1	ZT4	0.300923
			ZT8	0.320784
			ZT12	0.657987
			ZT16	0.937362
			ZT20	1
			ZT24	0.723519
		2	ZT4	0.300923
			ZT8	0.320784
			ZT12	0.657987
			ZT16	0.937362
			ZT20	1
			ZT24	0.723519
w1118 (WT)	RF9-15	1	ZT4	0.81889
			ZT8	0.837626
			ZT12	0.665288
			ZT16	0.41322
			ZT20	0.477719
			ZT24	0.727832
		2	ZT4	0.81889
			ZT8	0.837626
			ZT12	0.665288
			ZT16	0.41322
			ZT20	0.477719
			ZT24	0.727832
per0	RF21-3	1	ZT4	0.367397
			ZT8	0.367397
			ZT12	0.367397
			ZT16	0.367397
			ZT20	0.367397
			ZT24	0.367397
		2	ZT4	0.367397
			ZT8	0.367397
			ZT12	0.367397
			ZT16	0.367397
			ZT20	0.367397
			ZT24	0.367397
Fig 7e
Predicted OGA level
Genotype	Treatment	Cycle number	Time points	Predicted OGA level
w1118 (WT)	RF21-3	1	ZT4	0.363112
			ZT8	0.813556
			ZT12	0.929488
			ZT16	0.823231
			ZT20	1
			ZT24	0.630185
		2	ZT4	0.363112
			ZT8	0.813556
			ZT12	0.929488
			ZT16	0.823231
			ZT20	1
			ZT24	0.630185
w1118 (WT)	RF9-15	1	ZT4	0.42799
			ZT8	0.42799
			ZT12	0.42799
			ZT16	0.42799
			ZT20	0.42799
			ZT24	0.42799
		2	ZT4	0.42799
			ZT8	0.42799
			ZT12	0.42799
			ZT16	0.42799
			ZT20	0.42799
			ZT24	0.42799
per0	RF21-3	1	ZT4	0.42799
			ZT8	0.42799
			ZT12	0.42799
			ZT16	0.42799
			ZT20	0.42799
			ZT24	0.42799
		2	ZT4	0.42799
			ZT8	0.42799
			ZT12	0.42799
			ZT16	0.42799
			ZT20	0.42799
			ZT24	0.42799
Fig 7f
Predicted O-GlcNAcylation level
Genotype	Treatment	Cycle number	Time points	Predicted O-GlcNAcylation level
w1118 (WT)	RF21-3	1	ZT4	0.795225
			ZT8	0.524701
			ZT12	0.39406
			ZT16	0.410735
			ZT20	0.749173
			ZT24	1
		2	ZT4	0.795225
			ZT8	0.524701
			ZT12	0.39406
			ZT16	0.410735
			ZT20	0.749173
			ZT24	1
w1118 (WT)	RF9-15	1	ZT4	0.577528
			ZT8	0.724226
			ZT12	0.813226
			ZT16	0.698497
			ZT20	0.56058
			ZT24	0.530599
		2	ZT4	0.577528
			ZT8	0.724226
			ZT12	0.813226
			ZT16	0.698497
			ZT20	0.56058
			ZT24	0.530599
per0	RF21-3	1	ZT4	0.617555
			ZT8	0.53043
			ZT12	0.565007
			ZT16	0.635952
			ZT20	0.693138
			ZT24	0.709288
		2	ZT4	0.617555
			ZT8	0.53043
			ZT12	0.565007
			ZT16	0.635952
			ZT20	0.693138
			ZT24	0.709288

## Sheet: Supplementary Fig. 1
Supplementary Fig. 1b
Quantification of western blots: After excluding the non-specific bands, O-GlcNAcylation signals were normalized to total protein amount.
Treatment	Tissue	Genotype	Time points	PNGase F treatment	Exp.1	Exp.2	Exp.3		Average	SEM
RF21-3	Body	w1118 (WT)	ZT22	Untreated	1	0.951688	1		0.983896	0.0161041
				PNGase F-treated	0.894505	1	0.922317		0.938941	0.0315677

## Sheet: Supplementary Fig. 2
Supplementary Fig. 2a
Feeding activity measured by CAFÉ assay: Data were scaled to the time point with highest feeding amount.
Biological replicates = 4
Genotype	Treatment	Day number	Time points	Exp. 1	Exp. 2	Exp. 3	Exp. 4		Average	SEM
w1118 (WT)	ad libitum	Day1	ZT4-6	0.415493	0.887417	1	0.607692		0.727651	0.132769
			ZT10-12	1	1	1	1		1	0
			ZT16-18	0.0211268	0.198675	0.0573248	0.207692		0.121205	0.0479393
			ZT22-24	0.387324	0.0662252	0.171975	0.184615		0.202535	0.0670711
		Day2	ZT4-6	0.788321	1	0.803371	0.402878		0.748642	0.124934
			ZT10-12	1	0.943478	1	1		0.98587	0.0141304
			ZT16-18	0.321168	0.157826	0.324438	0.23741		0.260211	0.0396268
			ZT22-24	0.189781	0.435217	0.391386	0.221583		0.309492	0.0609455
Supplementary Fig. 2b
Total peak intensity of all metabolites: used for identify outliers
Biological replicates = 6. Outliers are highlighted in red.
Genotype	Treatment	Tissue	Time points	Exp. 1	Exp. 2	Exp. 3	Exp. 4	Exp. 5	Exp. 6
w1118 (WT)	ad libitum	Body	ZT4	20838146	17969814	13363875	153507650	159613310	185515370
			ZT10	126321690	337173	136344250	155342280	141812640	145032410
			ZT16	8229640	158979910	3349429	22851798	13412134	3904952
			ZT22	20422076	20757532	16713681	16737437	16842383	16710261
		Head	ZT4	16511466	14867923	125471670	12093063	107557180	16133621
			ZT10	14787835	109476250	15461930	16165529	97908810	107327870
			ZT16	17540465	12301063	14741476	11314473	105330130	14041112
			ZT22	16462886	15409143	16429756	15114807	124927390	12706494

## Sheet: Supplementary Fig. 4
Supplementary Fig. 4a
Peak intensity of HBP metabolites: Used for generating standard curves in targeted metabolomics analysis
(i-ii) represent technical replicates.
Compound name	Amount (ng)
	6.25		12.5		25		50
	i	ii	i	ii	i	ii	i	ii
GlcNAc-6-P or GlcNAc-1-P	12639.4	13048.7	28721.5	26664	55003.2	58578.6	93195.7
UDP-GlcNAc	5493.69	2510.75	10272.5	10842.5	60103.6	70944.1	159507	154760
Fructose-6-P	745.359		4495.02	5008.99	14614.9	16760.8	27689.3	26601.1
Glutamine	169932	187975	492651	453751	728261	727406
Glucosamine-6-P	160.483		1130.82	1634.17	6923.44	8936.25	15403.7	16963.5
Glucosamine	1.52116	2.62219	69.3714	75.7525	226.634	265.531	319.427	304.888
UDP			200.747	304.657	382.417	838.881	2619.03
Glucose-6-P	12879.6		19745.1	14538	24336.8	26528	39961.1
Supplemntary Fig. 4b
Quantification of gfat1 and gfat2 mRNA
Biological replicates = 3. (i-iii) represent technical replicates. Data values normalized to cbp20
Genotype	Treatment	Tissue	Gene	Time points	Exp. 1				Exp. 2				Exp. 3
					i	ii	iii	Average of Exp. 1	i	ii	iii	Average of Exp. 2	i	ii	iii	Average of Exp. 3		Average	SEM
w1118 (WT)	RF21-3	Body	gfat1	ZT4	0.0758254	0.0633545		0.0695899	0.124848	0.0898982		0.107373	0.0598725	0.0634903	0.0673267	0.0635632		0.0801753	0.0137096
				ZT8	0.0586098	0.0562924		0.0574511	0.103914	0.0896843		0.096799	0.0651646	0.067027	0.0683232	0.0668383		0.0736961	0.011865
				ZT12	0.0732109	0.0628928		0.0680519	0.104922	0.091942		0.0984321	0.065612	0.0866139	0.0854886	0.0792382		0.0819074	0.008871
				ZT16	0.0934835	0.0904606		0.091972	0.103931	0.0811387		0.0925348	0.0560257	0.0771832	0.0698131	0.067674		0.0840603	0.00819475
				ZT20	0.0782865	0.0735812		0.0759339	0.106008	0.098959		0.102483	0.0374738	0.04394	0.0468147	0.0427428		0.0737201	0.0172811
				ZT24	0.0664949	0.0714554		0.0689751	0.0944317	0.0822708		0.0883512	0.0676454	0.061333	0.0784424	0.0691403		0.0754889	0.00643135
			gfat2	ZT4	1.13891	0.859776	1.00131	1	0.867928	1.06882	0.995654	0.977467	0.973266	0.96747	1.05926	1		0.992489	0.00751106
				ZT8	0.505078	0.71031	0.665618	0.627002	0.58466	0.784534	0.775867	0.71502	0.472547	0.515729	0.537215	0.508497		0.61684	0.0598342
				ZT12	0.442287	0.486886	0.459621	0.462931	0.557108	0.608007	0.586915	0.58401	0.385618	0.520388	0.39312	0.433042		0.493328	0.0461546
				ZT16	0.37603	0.459884	0.484766	0.440227	0.564397	0.593606	0.620022	0.592675	0.391167	0.42555	0.455539	0.424085		0.485662	0.0537089
				ZT20	0.442287	0.460121	0.505992	0.469467	0.518166	0.583281	0.599726	0.567057	0.585746	0.619989	0.524268	0.576668		0.537731	0.0342445
				ZT24	0.600783	0.718059	0.733613	0.684151	0.708433	0.762276	0.795174	0.755295	0.546858	0.616144	0.624936	0.595979		0.678475	0.0460778
Supplemntary Fig. 4c
Quantification of gfat1 and gfat2 mRNA
Biological replicates = 3. (i-iii) represent technical replicates. Data values normalized to cbp20
Genotype	Treatment	Tissue	Gene	Time points	Exp. 1				Exp. 2				Exp. 3
					i	ii	iii	Average of Exp. 1	i	ii	iii	Average of Exp. 2	i	ii	iii	Average of Exp. 3		Average	SEM
w1118 (WT)	RF9-15	Body	gfat1	ZT4	0.0633282	0.0643956		0.0638619	0.084231	0.0897289		0.0869799	0.0826839	0.0908705	0.0864613	0.0866719		0.0791713	0.00765518
				ZT8	0.0766053	0.0859855		0.0812954	0.059056	0.0664457		0.0627509	0.0317105	0.0379769	0.0429094	0.0375322		0.0605262	0.0126822
				ZT12	0.0685652	0.0895233		0.0790442	0.102618	0.0923786		0.0974981	0.064994	0.0919968	0.0824933	0.079828		0.0854568	0.00602491
				ZT16	0.0346785	0.0352357		0.0349571	0.130589	0.104346		0.117467	0.0956805	0.0991458	0.0777998	0.0908754		0.0810999	0.0243149
				ZT20	0.0889288	0.0843958		0.0866623	0.147563	0.129408		0.138486	0.0802464	0.0896357	0.0905544	0.0868122		0.103987	0.0172495
				ZT24	0.0795285	0.0746236		0.0770761	0.103306	0.0792873		0.0912967	0.0750603	0.109541	0.093842	0.0928146		0.0870625	0.00501238
			gfat2	ZT4	0.451593	0.484665	0.492499	0.476252	0.468752	0.484461	0.483077	0.478763	0.376477	0.518123	0.45107	0.448557		0.467857	0.00967755
				ZT8	0.421528	0.552293	0.553476	0.509099	0.415877	0.64751	0.486637	0.516675	0.466497	0.460134	0.43193	0.452854		0.492876	0.0201302
				ZT12	0.795533	0.942268	0.815243	0.851015	1.11453	0.981003	0.904469	1	0.627647	0.77297	0.702034	0.700884		0.850633	0.0863476
				ZT16	1.14803	0.935126	0.895025	0.992728	0.890194	1.13243	0.860543	0.961055	0.492971	0.629841	0.607562	0.576791		0.843525	0.13368
				ZT20	0.498536	0.525413	0.510251	0.5114	0.545664	0.622198	0.536187	0.568017	0.453114	0.438754	0.466597	0.452822		0.510746	0.0332555
				ZT24	0.443823	0.450644	0.464844	0.453104	0.375276	0.446899	0.386937	0.403038	0.397959	0.476735	0.493684	0.456126		0.437423	0.0172146
Supplemntary Fig. 4c
Quantification of gfat1 and gfat2 mRNA
Biological replicates = 3. (i-iii) represent technical replicates. Data values normalized to cbp20
Genotype	Treatment	Tissue	Gene	Time points	Exp. 1				Exp. 2				Exp. 3
					i	ii	iii	Average of Exp. 1	i	ii	iii	Average of Exp. 2	i	ii	iii	Average of Exp. 3		Average	SEM
per0	RF21-3	Body	gfat1	ZT4	0.101438	0.104177		0.102808	0.182776	0.177603		0.180189	0.186824	0.180258	0.166166	0.177749		0.153582	0.025397
				ZT8	0.0735014	0.0841942		0.0788478	0.153678	0.144475		0.149076	0.133091	0.122934	0.138727	0.131584		0.119836	0.021107
				ZT12	0.0967272	0.1008		0.0987639	0.184958	0.183433		0.184196	0.102964	0.116701	0.147115	0.12226		0.135073	0.0254806
				ZT16	0.107753	0.114228		0.11099	0.17678	0.144791		0.160786	0.135153	0.128301	0.121968	0.128474		0.133417	0.0145856
				ZT20	0.0761202	0.0789216		0.0775209	0.151434	0.129015		0.140224	0.124492	0.145565	0.141946	0.137334		0.11836	0.0204366
				ZT24	0.0884148	0.100835		0.0946251	0.157759	0.128401		0.14308	0.143192	0.132535	0.137761	0.13783		0.125178	0.0153516
			gfat2	ZT4	0.915495	1.06863	0.982974	0.989031	1.02061	0.861042	0.887348	0.922999	0.68279	0.691386	0.739926	0.704701		0.872244	0.0859129
				ZT8	0.592948	0.73698	0.722061	0.683996	0.583861	0.711165	0.662273	0.652433	0.42216	0.412343	0.419714	0.418072		0.584834	0.0838771
				ZT12	0.700353	0.737478	0.727653	0.721828	0.677864	0.844642	0.650471	0.724325	0.370595	0.477513	0.431548	0.426552		0.624235	0.0988441
				ZT16	0.494808	0.45201	0.493152	0.47999	0.6314	0.497127	0.488418	0.538982	0.420442	0.427421	0.362795	0.403553		0.474175	0.0392029
				ZT20	0.668467	0.604255	0.631907	0.634876	0.599784	0.544693	0.594918	0.579799	0.431016	0.450073	0.466785	0.449292		0.554656	0.055029
				ZT24	0.841113	0.908219	0.828076	0.859136	0.787414	0.686286	0.731923	0.735208	0.623326	0.527445	0.575128	0.5753		0.723214	0.0821557
Supplemntary Fig. 4d
Quantification of overall GFAT activity: Background signals are subtracted.
Biological replicates = 4. (i-ii) represent technical replicates.
Treatment	Tissue	Time point	Genotype	Exp. 1			Exp. 2			Exp. 3			Exp. 4
				i	ii	Average of Exp. 1	i	ii	Average of Exp. 2	i	ii	Average of Exp. 3	i	ii	Average of Exp. 4		Average	SEM
RF21-3	Body	ZT4	W1118 (WT)	0.984576	1	0.992288	0.938889	1	0.969444	1	0.985158	0.992579	0.981718	1	0.990859		0.986293	0.00562861
			gfat2 18A-14	0.886889	0.938303	0.912596	0.577778	0.6	0.588889	0.703154	0.706865	0.705009	0.890311	0.820841	0.855576		0.765518	0.0733721
Supplemntary Fig. 4g
Quantification of western blots: After excluding the non-specific bands, O-GlcNAcylation signals were normalized to total protein amount.
Biological replicates = 4.
Treatment	Tissue	Genotype	Time points	Exp. 1	Exp. 2	Exp. 3	Exp. 4		Average	SEM
RF21-3	Body	w1118 (WT)	ZT4	0.547169	0.657294	0.798902	0.779997		0.695841	0.0586606
			ZT10	0.628487	0.798704	0.978109	0.925262		0.83264	0.0777657
			ZT16	0.885186	0.639799	0.921118	0.930417		0.84413	0.068805
			ZT22	1	1	1	1		1	0
		gfat2 18A-14	ZT4	0.733157	0.388774	0.939163	1.1315		0.798148	0.158855
			ZT10	0.783039	0.360519	0.675794	0.943275		0.690657	0.123005
			ZT16	0.724211	0.447048	0.651864	1.03596		0.714771	0.122095
			ZT22	0.788228	0.253963	0.856597	0.737363		0.659038	0.137216
Supplemntary Fig. 4h
Quantification of western blots: O-GlcNAcylation signals were normalized to total protein amount.
Biological replicates = 4.
Treatment	Tissue	Genotype	Time points	Exp. 1	Exp. 2	Exp. 3	Exp. 4		Average	SEM
RF21-3	Body	w1118 (WT)	ZT4	0.425251	0.574548	0.456916	0.54625		0.500741	0.0355174
			ZT10	0.605872	0.799663	0.833601	0.932928		0.793016	0.0684893
			ZT16	1	1	0.799926	1		0.949982	0.0500185
			ZT22	0.834263	0.679849	1	0.862315		0.844107	0.0656453
		gfat2 18A-14	ZT4	1.13696	0.572526	0.27891	1.14607		0.783617	0.215157
			ZT10	0.696299	0.65228	0.273614	0.991507		0.653425	0.147308
			ZT16	0.566571	0.514863	0.135047	0.882893		0.524844	0.153292
			ZT22	0.190643	0.480018	0.240591	0.792073		0.425831	0.137446

[truncated: 1 more sheets: Supplementary Fig. 5]
